# Supplementary material for: Solvates of New Arylpiperazine Salicylamide Derivative-a Multi-Technique Approach to the Description of 5 HTR Ligand Structure and Interactions
Source: Int J Mol Sci. 2021 May 8;22(9):4992. doi: 10.3390/ijms22094992 (PMC8125853; doi:10.3390/ijms22094992)
Supplement: Supplementary file 1 [file ijms-22-04992-s001.zip]

Archive with 2 entries (2 files):
- cify.zip
- Suplementary Materials.pdf
